# Supplementary material for: Usability, User Experience, and Acceptance Evaluation of CAPACITY: A Technological Ecosystem for Remote Follow-Up of Frailty
Source: Sensors (Basel). 2021 Sep 27;21(19):6458. doi: 10.3390/s21196458 (PMC8512153; doi:10.3390/s21196458)
Supplement: Supplementary file 1 [file sensors-21-06458-s001.zip]

Archive with 1 entries (1 files):
- sensors-1384599-supplementary.pdf
